# Supplementary material for: Two Years of Active Pharmacovigilance Surveillance and Therapeutic Reconciliation in Frail Populations: The MEAP 3.0 Study
Source: J Clin Med. 2023 Nov 30;12(23):7447. doi: 10.3390/jcm12237447 (PMC10707211; doi:10.3390/jcm12237447)
Supplement: Supplementary file 1 [file jcm-12-07447-s001.zip]

Archive with 1 entries (1 files):
- jcm-2718129-supplementary.pdf
